# Supplementary material for: Integrating Pretreatment Circulating Tumor HPV DNA and Tumor Volume for Risk Stratification in HPV-Positive Oropharyngeal Squamous Cell Carcinoma
Source: Cancers (Basel). 2026 Jul 8;18(14):2194. doi: 10.3390/cancers18142194 (PMC13407036; doi:10.3390/cancers18142194)
Supplement: Supplementary file 1 [file cancers-18-02194-s001.zip]

Archive with 2 entries (2 files):
- Supplementary Data_new.pdf
- Supplementary Methods.pdf
